# Supplementary material for: Cultivation and Imaging of S. latissima Embryo Monolayered Cell Sheets Inside Microfluidic Devices
Source: Bioengineering (Basel). 2022 Nov 21;9(11):718. doi: 10.3390/bioengineering9110718 (PMC9687954; doi:10.3390/bioengineering9110718)
Supplement: Supplementary file 1 [file bioengineering-09-00718-s001.zip]

Archive with 5 entries (4 files):
- Supplementary Movies/
- Supplementary Movies/Supplementary Movie M1.mp4
- Supplementary Movies/Supplementary Movie M2.mp4
- Supplementary_Data_D1.xlsx
- Supplementary_Information_I1.pdf
