# Supplementary material for: Cultivation and Imaging of S. latissima Embryo Monolayered Cell Sheets Inside Microfluidic Devices
Source: Bioengineering (Basel). 2022 Nov 21;9(11):718. doi: 10.3390/bioengineering9110718 (PMC9687954; doi:10.3390/bioengineering9110718)
Supplement: Supplementary file 1 [file bioengineering-09-00718-s001.zip › Supplementary_Data_D1.xlsx]

## Sheet: Figure 1c
Figure 1c
Effect of culture density based on volume of stock gametophytes
		Eggs per female GP
	Concentration/Dish	11	12	21	22	31	32	13	14	23	24	33	34
	1.26	2	10	85	11	1	3	3	2	1	17	7	1
	3.15	1	0	3	0.25	0	8	0	2	0	0	6	2.5
	6.3	0.666667	0	0	0	0	0	0	0	1.25	0	0	0
	9.45	2.66667	0	0	0	0	0.333333	0	0	0	0	0	0.75
	12.6	0	0	0	0	0	0.166667	0	0	0.1	0.0434783	0	0
		Eggs per female GP cell
	Concentration/Dish	11	12	21	22	31	32	13	14	23	24	33	34
	1.26	0.176471	0.4	0.85	0.733333	0.0769231	0.375	0.45	0.363636	0.5	0.320755	0.318182	0.166667
	3.15	0.047619	0	0.162162	0.0196078	0	0.307692	0	0.0322581	0	0	0.2	0.185185
	6.3	0.0444444	0	0	0	0	0	0	0	0.0510204	0	0	0
	9.45	0.123077	0	0	0	0	0.0117647	0	0	0	0	0	0.0428571
	12.6	0	0	0	0	0	0.00990099	0	0	0.00724638	0.00497512	0	0

## Sheet: Figure 3d
Figure 3d
Total blade growth comparison between on-chip with and without medium renewal and open space
		Total blade growth with medium renewal (µm)
	Day/Sample	1	2	3	4	5	6	7	8	9	10	11	12	13	14	15
	1	9.34	10.96	4.7	11.47	8.02	9.43	3.86	15.68	17.82	11.21	16.2	4.39	16.88	15.12	4.39
	2	33.85	28.9	19.12	26.91	24.8	15.78	17.01	32.11	31.78	23.98	34	15.59	30.67	26.58	15.59
	3	54.65	53.81	42.27	43.41	41.83	21.25	20.48	45.81	46.14	29.12	45.25	31.86	46.77	33.76	31.86
	4	62.96	65.16	53.63	51.46	57.55	24.55	25.36	64.43	54.83	42.44	56.62	36.16	56.87	37.84	36.16
	5	78.41	68.05	67.18	54.98	69.52	29.62	36.57	83.45	65.02	53.39	76.41	44.39	64.85	40.45	44.39
	6	96.66	79.31	73.37	68.1	77.63	40.2	39.16	93.84	70.59	54.38	79.87	45.69	72.98	43.7	45.69
	7	106.73	88.96	82.73	68.87	85.36	44.95	39.84	107.54	79.87	69.2	87.85	51.47	77.83	45.96	51.47
		Total blade growth without medium renewal (µm)
	Day/Sample	1	2	3	4	5	6	7	8	9	10	11	12	13	14	15
	1	5.71	2.13	2.6	7.23	2.85	10.99	3.46	8.97	16.96	0.82	8.37	1.81	1.47	3.18	1.77
	2	11.04	9.23	15.05	18.04	10.68	23.65	22.79	14.34	16.96	14.04	11.71	10.66	6.39	13.38	9.83
	3	11.58	10.03	22.95	20.83	10.69	23.69	33.4	19.81	17.99	17.58	15.56	16.27	6.96	14.34	14.17
	4	18.65	11.25	34.14	30.28	10.69	23.7	41.39	21.28	20.1	23.31	19.41	16.27	11.79	18.3	14.64
	5	19.63	18.66	44.62	33.9	20.48	25.17	43.27	31.82	21.94	33.44	22.11	16.27	16.07	23.5	17.42
	6	20.82	18.69	52.41	36.06	20.65	26.62	44.44	36.42	21.94	38.97	22.11	16.3	16.05	26.73	17.03
	7	20.82	18.82	58.93	37.98	18.14	14.8	46.6	41.07	21.94	37.05	22.11	16.3	16.83	26.7	16.76
		Total blade growth in open space (µm)
	Day/Sample	1	2	3	4	5	6	7	8	9	10	11	12	13	14	15
	1	25.01	20.16	9.61	25.82	5.36	12.59	4.48	22.06	33.91	29.77	1.96	15.33	36.56	12.42	15.01
	2	49.67	38.5	24.69	40.28	11.76	16.24	37.71	43.56	39.2	39.47	39.28	55.12	68.91	34.01	33.87
	3	78.61	84.16	50.56	73.93	24.32	43.64	51.04	58.08	48.48	67.84	54.23	111.71	102.63	54.25	77.41
	4	107.74	96.25	77.4	101.89	46.4	88.21	62.04	107.3	43.49	91.61	86.2	149.93	142.18	69.02	107.28
	5	124.78	112.59	81.82	114.42	76.86	121.95	65.71	138.55	39.06	122.04	123.45	175	162.35	91.83	123.67
	6	174.71	150.4	115.98	133.65	89.05	145.48	75.73	194.46	62.87	144.37	153.56	195.55	199.14	103.51	148.67
	7	217.77	191.15	153.17	160.59	119.46	204.39	127.42	217.86	87.96	162.21	170.28	223.68	247.81	115.9	175.01

## Sheet: Figure S3a
Figure S3a
Growth rate comparison between on-chip and open space
		Growth rate with flow (µm per day)
	Day/Sample	1	2	3	4	5	6	7	8	9	10	11	12	13	14	15
	1	9.34	10.96	4.7	11.47	8.02	9.43	3.86	15.68	17.82	11.21	16.2	4.39	16.88	15.12	15.65
	2	24.51	17.94	14.42	15.44	16.78	6.35	13.15	16.43	13.96	12.77	17.8	11.2	13.79	11.46	10.81
	3	20.8	24.91	23.15	16.5	17.03	5.47	3.47	13.7	14.36	5.14	11.25	16.27	16.1	7.18	8.69
	4	8.31	11.35	11.36	8.05	15.72	3.3	4.88	18.62	8.69	13.32	11.37	4.3	10.1	4.08	3.92
	5	15.45	2.89	13.55	3.52	11.97	5.07	11.21	19.02	10.19	10.95	19.79	8.23	7.98	2.61	6.87
	6	18.25	11.26	6.19	13.12	8.11	10.58	2.59	10.39	5.57	0.99	3.46	1.3	8.13	3.25	3.24
	7	10.07	9.65	9.36	0.77	7.73	4.75	0.68	13.7	9.28	14.82	7.98	5.78	4.85	2.26	1.82
		Growth rate without medium renewal (µm per day)
	Day/Sample	1	2	3	4	5	6	7	8	9	10	11	12	13	14	15
	1	5.71	2.13	2.6	7.23	2.85	10.99	3.46	8.97	16.96	0.82	8.37	1.81	1.47	3.18	1.77
	2	5.33	7.1	12.45	10.81	7.83	12.66	19.33	5.37	0	13.22	3.34	8.85	4.92	10.2	8.06
	3	0.54	0.8	7.9	2.79	0.01	0.04	10.61	5.47	1.03	3.54	3.85	5.61	0.57	0.96	4.34
	4	7.07	1.22	11.19	9.45	0	0.01	7.99	1.47	2.11	5.73	3.85	0	4.83	3.96	0.47
	5	0.98	7.41	10.48	3.62	9.79	1.47	1.88	10.54	1.84	10.13	2.7	0	4.28	5.2	2.78
	6	1.19	0.03	7.79	2.16	0.17	1.45	1.17	4.6	0	5.53	0	0.03	-0.02	3.23	-0.39
	7	0	0.13	6.52	1.92	-2.51	-11.82	2.16	4.65	0	-1.92	0	0	0.78	-0.03	-0.27
		Growth rate in open space (µm per day)
	Day/Sample	1	2	3	4	5	6	7	8	9	10	11	12	13	14	15
	1	25.01	20.16	9.61	25.82	5.36	12.59	4.48	22.06	33.91	29.77	1.96	15.33	36.56	12.42	15.01
	2	24.66	18.34	15.08	14.46	6.4	3.65	33.23	21.5	5.29	9.7	37.32	39.79	32.35	21.59	18.86
	3	28.94	45.66	25.87	33.65	12.56	27.4	13.33	14.52	9.28	28.37	14.95	56.59	33.72	20.24	43.54
	4	29.13	12.09	26.84	27.96	22.08	44.57	11	49.22	-4.99	23.77	31.97	38.22	39.55	14.77	29.87
	5	17.04	16.34	4.42	12.53	30.46	33.74	3.67	31.25	-4.43	30.43	37.25	25.07	20.17	22.81	16.39
	6	49.93	37.81	34.16	19.23	12.19	23.53	10.02	55.91	23.81	22.33	30.11	20.55	36.79	11.68	25
	7	43.06	40.75	37.19	26.94	30.41	58.91	51.69	23.4	25.09	17.84	16.72	28.13	48.67	12.39	26.34

## Sheet: Figure S3b
Figure S3b
Blade length to width ratio
		Blade length to width ratio with medium renewal
	Day/Sample	1	2	3	4	5	6	7	8	9	10	11	12	13	14	15
	0	3.39685	4.66652	3.08372	4.13637	5.00649	3.69037	3.41905	3.93731	4.45134	5.57876	3.46903	2.95927	3.20224	4.00328	4.40342
	1	3.51058	4.85905	3.02057	4.25404	4.98134	3.62513	3.20576	3.8175	3.88645	5.59395	3.37137	2.88777	3.25644	4.07467	4.50829
	2	3.63953	4.97145	3.11742	4.30792	4.92191	3.65416	3.37338	3.80632	3.94113	5.58045	3.49782	2.91432	3.32734	4.34405	4.81424
	3	3.82602	4.76516	3.14723	4.5173	4.94192	3.6445	3.12582	3.963	4.07091	5.62783	3.37406	3.18483	3.32444	4.43635	4.90992
	4	3.69454	4.89164	3.30454	4.45025	5.09893	3.65956	3.12919	3.92517	4.16413	5.80233	3.48062	3.04063	3.2513	4.49147	4.73625
	5	3.83336	4.61136	3.36011	4.41574	5.08074	3.65272	3.32826	4.06424	4.24407	5.96884	3.65773	3.06002	3.37316	4.32023	4.8011
	6	3.75753	4.5675	3.26242	4.43637	5.13333	3.75117	3.2521	4.18726	4.29079	5.85622	3.63605	2.98519	3.1912	4.14432	4.80792
	7	3.74546	4.55858	3.08448	4.19324	5.00127	3.59875	3.19279	4.31778	4.19539	5.79639	3.64999	2.98498	3.19254	4.18356	4.83003
		Blade length to width ratio without medium renewal
	Day/Sample	1	2	3	4	5	6	7	8	9	10	11	12	13	14	15
	0	2.06588	2.62908	3.02386	3.4142	3.29441	3.13873	3.87415	2.11446	2.39261	3.42969	3.5855	3.46121	3.02143	3.45528	3.72329
	1	2.16569	2.5455	3.04236	3.47547	3.2265	3.25845	3.88613	2.13072	2.74241	3.38854	3.81196	3.3872	3.05428	3.52934	3.68314
	2	2.33452	2.76355	3.10995	3.64994	3.25696	3.39234	4.06769	2.1765	2.73522	3.39793	3.70105	3.39001	3.0836	3.80701	3.80931
	3	2.32882	2.73015	3.18863	3.57738	3.25674	3.39242	4.08566	2.16015	2.73629	3.40285	3.59417	3.45412	2.85996	3.84834	3.87893
	4	2.2275	2.65409	3.33266	3.73042	3.25674	3.39254	4.10888	2.16409	2.71995	3.47707	3.68852	3.45412	2.93218	4.01998	3.88682
	5	2.12324	2.70215	3.43215	3.78612	3.25572	3.41012	4.08712	2.20763	2.73714	3.60829	3.75224	3.5115	3.10333	3.86501	3.56068
	6	2.14539	2.49071	3.54514	3.75197	3.25669	3.42705	4.10219	2.21366	2.73714	3.65154	3.83317	3.61819	3.00792	3.72705	3.81473
	7	2.12328	2.33778	3.58906	3.79555	3.36177	3.3658	4.14587	2.25139	2.73714	3.62686	3.83317	3.61819	3.02999	3.81854	3.85648
		Blade length to width ratio in open space
	Day/Sample	1	2	3	4	5	6	7	8	9	10	11	12	13	14	15
	0	4.1832	5.49459	3.921	2.89752	4.95567	3.85848	4.99353	3.20693	3.56692	4.02143	3.38098	2.76776	4.32406	2.45417	2.80718
	1	4.62105	6.46182	3.75177	3.25101	5.15478	3.58799	4.97571	3.44071	4.21039	4.38671	3.28324	2.81515	4.66154	2.67554	3.04795
	2	5.09173	8.49523	3.81169	3.61616	5.23795	3.53677	6.02216	3.13869	4.17397	3.68561	3.97077	3.00158	4.63576	3.01485	2.99017
	3	5.46132	5.33359	3.39128	3.68976	4.29941	3.22764	5.82164	3.36146	4.09425	3.64752	3.62444	3.2053	5.06242	3.01558	3.29313
	4	4.61926	5.56618	3.21779	3.92507	4.57104	3.35358	5.73025	3.66107	3.95535	3.74011	3.38784	3.4277	6.10824	3.07379	3.49419
	5	5.38211	5.39576	2.91748	4.10075	6.97263	3.1818	5.71273	3.90116	3.75538	4.21005	3.74701	3.17988	7.14859	3.04902	3.23948
	6	5.48642	5.17601	3.34683	4.38011	7.37448	3.15379	5.99246	3.90852	3.81591	4.14369	3.93197	3.09653	7.84768	3.07163	3.34821
	7	5.83383	5.03578	3.50307	4.60279	7.23165	3.22883	5.56614	4.03193	3.94393	4.34025	3.60837	3.00913	8.09221	2.90955	3.45719
